# Supplementary material for: CDK1 Promotes Epithelial–Mesenchymal Transition and Migration of Head and Neck Squamous Carcinoma Cells by Repressing ∆Np63α-Mediated Transcriptional Regulation
Source: Int J Mol Sci. 2022 Jul 2;23(13):7385. doi: 10.3390/ijms23137385 (PMC9266818; doi:10.3390/ijms23137385)
Supplement: Supplementary file 1 [file ijms-23-07385-s001.zip]

Archive with 1 entries (1 files):
- ijms-1790217-supplementary.pdf
